# Supplementary material for: Acute and Chronic Cardiopulmonary Effects of High Dose Interleukin-2 Therapy: An Observational Magnetic Resonance Imaging Study
Source: Diagnostics (Basel). 2022 May 30;12(6):1352. doi: 10.3390/diagnostics12061352 (PMC9221588; doi:10.3390/diagnostics12061352)
Supplement: Supplementary file 1 [file diagnostics-12-01352-s001.zip]

Archive with 1 entries (1 files):
- diagnostics-1715415-supplementary.pdf
